# Supplementary material for: Markers of Type 2 Inflammation and Immunosenescence Are Upregulated in Localized Scleroderma
Source: Int J Mol Sci. 2025 Jan 31;26(3):1258. doi: 10.3390/ijms26031258 (PMC11818363; doi:10.3390/ijms26031258)
Supplement: Supplementary file 1 [file ijms-26-01258-s001.zip]

Archive with 1 entries (1 files):
- ijms-3384224-supplementary.pdf
